# Supplementary material for: A bioinformatics investigation into the pharmacological mechanisms of the effect of Fufang Danshen on pain based on methodologies of network pharmacology
Source: Sci Rep. 2019 Apr 11;9:5913. doi: 10.1038/s41598-019-40694-4 (PMC6459854; doi:10.1038/s41598-019-40694-4)
Supplement: Supplementary file 1 — Table S1 [file 41598_2019_40694_MOESM1_ESM.xlsx]

## Sheet: Sheet1
Table S1. Information about compositive compounds in Fufang Danshen.
Herb	Compound	Molecular weight	Num. H-bond acceptors	Num. H-bond donors	Num. rotatable bonds	TPSA	Log Po/w(MLOGP)	Lipinski	Ghose	Veber	Egan	Muegge	Bioavailability score
Salvia miltiorrhizae	1,2-Dihydrotanshiquinone	278.3	3	0	0	47.28	1.93	yes(0)	yes	yes	yes	yes	0.55
	1-Hydroxytaxinine A	492.56	9	2	6	136.43	1.44	yes(0)	no(2)	yes	no(1)	yes	0.55
	2-Isopropyl-8-methylphenanthrene-3,4-dione(R0-090680)	264.32	2	0	1	34.14	2.81	yes(0)	yes	yes	yes	yes	0.55
	3,4-Dihydroxybenzoic acid(protocatechuic acid)	154.12	4	3	1	77.76	0.4	yes(0)	no(3)	yes	yes	no(1)	0.56
	3-β-Hydroxymethylenetanshiquinone	294.3	4	1	0	67.51	1.08	yes(0)	yes	yes	yes	yes	0.55
	3beta-Hydroxytanshinone IIA	310.34	4	1	0	67.51	1.39	yes(0)	yes	yes	yes	yes	0.55
	3α-Hydroxytanshinone IIA	310.34	4	1	0	67.51	1.39	yes(0)	yes	yes	yes	yes	0.55
	4-Methyl salicylaldehyde	136.15	2	1	1	37.3	1.12	yes(0)	no(3)	yes	yes	no(1)	0.55
	6-Hydroxymethyllumazin	194.15	5	3	1	111.73	-1.77	yes(0)	no(1)	yes	yes	no(1)	0.55
	Baicalin	446.36	11	6	4	187.12	-1.63	no(2)	yes	no(1)	no(1)	no93）	0.11
	caffeic acid	180.16	4	3	2	77.76	0.7	yes(0)	yes	yes	yes	no(1)	0.56
	cryptotanshinone	296.36	3	0	0	43.37	2.36	yes(0)	yes	yes	yes	yes	0.56
	Cryptoxanthin	420.67	1	1	6	20.23	6.38	yes(1)	no(3)	yes	no(1)	no(2)	0.55
	Danshen spiroketallactone	268.31	3	0	0	35.53	3.6	yes(0)	yes	yes	yes	yes	0.55
	Danshenol A	336.38	4	1	2	63.6	1.76	yes(0)	yes	yes	yes	yes	0.56
	Danshenol B	354.44	4	1	2	63.6	2.18	yes(0)	yes	yes	yes	yes	0.56
	Danshensu	198.17	5	4	3	97.99	-0.04	yes(0)	yes	yes	yes	no(1)	0.56
	Danshensuan B	718.61	16	9	14	278.04	0.25	no(3)	no(3)	no(2)	no(1)	no(4)	0.11
	Danshenxinkun A	296.32	4	2	2	74.6	1.08	yes(0)	yes	yes	yes	yes	0.56
	Danshenxinkun B	280.32	3	1	1	54.37	1.93	yes(0)	yes	yes	yes	yes	0.56
	Danshenxinkun C	252.26	3	1	0	54.37	1.45	yes(0)	yes	yes	yes	yes	0.56
	Danshenxinkun D	336.38	4	1	1	63.6	1.76	yes(0)	yes	yes	yes	yes	0.56
	Daphneolone	270.32	3	2	6	57.53	2.47	yes(0)	yes	yes	yes	yes	0.55
	Daucosterol	576.85	6	4	9	99.38	3.96	yes(1)	no(4)	yes	yes	no(1)	0.55
	Dauricine	624.77	8	1	10	72.86	3.46	yes(1)	no(3)	yes	yes	no(2)	0.55
	Dehydromiltirone	280.36	2	0	1	34.14	3.16	yes(0）	yes	yes	yes	yes	0.55
	Dehydromorroniaglycone	226.23	5	0	2	53.99	0.62	yes(0)	yes	yes	yes	yes	0.56
	Dehydrotremetone	200.23	2	0	2	30.21	1.95	yes(0)	yes	yes	yes	yes	0.55
	Dihydroisotanshinone I	278.3	3	0	0	43.37	1.93	yes(0)	yes	yes	yes	yes	0.56
	Dihydrokaranone	218.33	1	0	0	17.07	3.46	yes(0)	yes	yes	yes	no(1)	0.55
	dihydrotanshinone I	278.3	3	0	0	43.37	1.93	yes(0)	yes	yes	yes	yes	0.56
	Dihydrovalepotriate	438.51	8	0	12	100.66	1.77	yes(0)	yes	no(1)	yes	yes	0.55
	Epidanshenspiroketallactone	268.31	3	0	0	35.53	3.2	yes(0)	yes	yes	yes	yes	0.55
	Ferruginol	286.45	1	1	1	20.23	4.92	yes(1)	yes	yes	yes	no(2)	0.55
	ferulic acid	194.18	4	2	3	66.76	1	yes(0)	yes	yes	yes	no(1)	0.56
	Gamma-Sitosterol	414.71	1	1	6	20.23	6.73	yes(1)	no(3)	yes	no(1)	no(2)	0.55
	Hesperetic acid(isoferulic acid)	194.18	4	2	3	66.76	1	yes(0)	yes	yes	yes	no(1)	0.56
	Heteratisine	391.5	6	2	2	79.23	1.81	yes(0)	yes	yes	yes	yes	0.55
	isocryptotanshinone	296.36	3	0	0	43.37	2.36	yes(0)	yes	yes	yes	yes	0.56
	Isocucurbitacin D	516.67	7	4	4	132.13	1.44	yes(1)	no(3)	yes	no(1)	yes	0.55
	isotanshinone I	276.29	3	0	0	47.28	1.82	yes(0)	yes	yes	yes	yes	0.55
	Isotanshinone II	294.34	3	0	0	47.28	2.24	yes(0)	yes	yes	yes	yes	0.55
	isotanshinone IIA	294.34	3	0	0	47.28	2.24	yes(0)	yes	yes	yes	yes	0.55
	Isotenulin	306.35	5	0	2	69.67	2	yes(0)	yes	yes	yes	yes	0.55
	Lithospermate B	744.93	16	9	15	278.04	0.32	no(3)	no(3)	no(2)	no(1)	no(4)	0.11
	Lithospermic acid	538.46	12	7	9	211.28	0.45	no(3)	no(2)	no(1)	no(1)	no(3)	0.11
	methyl tanshinonate	338.35	5	0	2	73.58	1.52	yes(0)	yes	yes	yes	yes	0.55
	Miltionone I	312.36	4	1	1	71.44	1.43	yes(0)	yes	yes	yes	yes	0.56
	Miltionone II	312.36	4	1	0	63.6	1.51	yes(0)	yes	yes	yes	yes	0.56
	Miltipolone	300.39	3	1	0	46.53	2.75	yes(0)	yes	yes	yes	yes	0.55
	miltirone	282.38	2	0	1	34.14	3.24	yes(0)	yes	yes	yes	yes	0.55
	Mimengoside A	1073.26	21	12	11	325.83	-2.92	no(3)	no(4)	no(2)	no(1)	no(5)	0.17
	Mono-O-methylwightin	358.34	7	1	5	87.36	0.4	yes(0)	yes	yes	yes	yes	0.55
	Monomethyl lithospermate	552.48	12	6	10	200.28	0.64	no(3)	no(2)	no(1)	no(1)	no(3)	0.11
	Neocrycasin A	414.36	13	7	7	219.64	-4.71	no(2)	no(1)	no(1)	no(1)	no(4)	0.17
	neocryptotanshinone	314.38	4	2	2	74.6	1.51	yes(0)	yes	yes	yes	yes	0.56
	Neocryptotanshinone II	270.32	3	1	0	54.37	1.89	yes(0)	yes	yes	yes	yes	0.56
	Neotanshinone B	280.32	3	1	1	54.37	1.93	yes(0)	yes	yes	yes	yes	0.56
	Neotanshinone C	252.26	3	1	0	54.37	1.45	yes(0)	yes	yes	yes	yes	0.56
	Neotigogenin	416.64	3	1	0	38.69	5.08	yes(1)	no(2)	yes	yes	no(1)	0.55
	nortanshinone	280.27	4	0	0	64.35	0.84	yes(0)	yes	yes	yes	yes	0.55
	Nortrachelogenin	374.38	7	3	6	105.45	1.1	yes(0)	yes	yes	yes	yes	0.55
	O-Methyltaxodine	331.45	4	0	3	30.93	1.99	yes(0)	yes	yes	yes	yes	0.55
	oleoyl danshenxinkun A	560.76	5	1	19	80.67	4.55	no(2)	no(4)	no(1)	no(1)	no(2)	0.56
	oleoyl neocryptotanshinone	578.82	5	1	19	80.67	4.91	no(2)	no(4)	no(1)	no(1)	no(2)	0.56
	Protocatechuic acid-3-glucoside	316.26	9	6	4	156.91	-1.79	yes(1)	no(1)	no(1)	no(1)	no(2)	0.11
	Protocatechuic aldehyde	138.12	3	2	1	57.53	0.18	yes(0)	no(3)	yes	yes	no(1)	0.55
	przewaquinone B	292.29	4	1	1	67.51	0.97	yes(0)	yes	yes	yes	yes	0.55
	Rosmarinine	353.41	7	2	0	96.3	0.72	yes(0)	yes	yes	yes	yes	0.55
	Salonitenolide	264.32	4	2	1	66.76	1.53	yes(0)	yes	yes	yes	yes	0.55
	Salvianolic acid A	494.45	10	7	9	184.98	1.34	yes(1)	no(2)	no(1)	no(1)	no(2)	0.11
	salvianolic acid B	720.63	16	10	14	281.2	-0.09	no(3)	no(3)	no(2)	no(1)	no(4)	0.11
	Salvianolic acid C	492.43	10	6	8	177.89	0.88	yes(1)	no(1)	no(1)	no(1)	no(2)	0.11
	salvianolic acid D	418.35	10	6	9	181.82	0.55	yes(1)	yes	no(1)	no(1)	no(2)	0.11
	salvianolic acid E	718.61	16	10	15	289.04	0.58	no(3)	no(3)	no(2)	no(1)	no(4)	0.11
	salvianolic acid G	340.28	7	4	1	124.29	0.75	yes(0)	yes	yes	yes	yes	0.56
	Salvigenin	328.32	6	1	4	78.13	0.7	yes(0)	yes	yes	yes	yes	0.55
	Salviol	302.45	2	2	1	40.46	3.99	yes(0)	yes	yes	yes	no(1)	0.55
	Samaderin A	330.33	6	1	0	89.9	0.53	yes(0)	yes	yes	yes	yes	0.55
	Tanshinaldehyde II	308.33	4	0	1	64.35	1.31	yes(0)	yes	yes	yes	yes	0.55
	Tanshindiol A	312.32	5	2	1	87.74	0.33	yes(0)	yes	yes	yes	yes	0.55
	Tanshindiol B	312.32	5	2	0	87.74	0.33	yes(0)	yes	yes	yes	yes	0.55
	Tanshindiol C	312.32	5	2	0	87.74	0.33	yes(0)	yes	yes	yes	yes	0.55
	Tanshinol A	292.29	4	1	1	67.51	0.97	yes(0)	yes	yes	yes	yes	0.55
	Tanshinol B	296.32	4	1	0	67.51	1.16	yes(0)	yes	yes	yes	yes	0.55
	Tanshinone I	276.29	3	0	0	47.28	1.82	yes(0)	yes	yes	yes	yes	0.55
	tanshinone IIA	294.34	3	0	0	47.28	2.24	yes(0)	yes	yes	yes	yes	0.55
	tanshinone IIB	310.34	4	1	1	67.51	1.39	yes(0)	yes	yes	yes	yes	0.55
	Tanshinone VI	296.32	4	2	2	74.6	1.08	yes(0)	yes	yes	yes	yes	0.56
	Tanshiquinone A	296.32	4	2	2	74.6	1.08	yes(0)	yes	yes	yes	yes	0.56
	Tanshiquinone B	280.32	3	1	1	54.37	1.93	yes(0)	yes	yes	yes	yes	0.56
	Tanshiquinone C	252.26	3	1	0	54.37	1.45	yes(0)	yes	yes	yes	yes	0.56
	Taraxanthin	584.87	3	2	10	52.99	6.15	no(2)	no(4)	yes	no(1)	no(1)	0.17
	Tigogenin	416.64	3	1	0	38.69	5.08	yes(1)	no(2)	yes	yes	no(1)	0.55
	ursolic acid	456.7	3	2	1	57.53	5.82	yes(1)	no(3)	yes	no(1)	no(1)	0.56
	Urushio III	260.37	2	2	8	40.46	3.78	yes(0)	yes	yes	yes	yes	0.55
	Δ1-Dehydrotanshinone	292.33	3	0	0	47.28	2.16	yes(0)	yes	yes	yes	yes	0.55
	tetramethylpyrazine	136.19	2	0	0	25.78	0.55	yes(0)	no(1)	yes	yes	no(1)	0.55
	SALVIANOLIC ACID F	314.29	6	5	4	118.22	1.44	yes(0)	yes	yes	yes	yes	0.56
	SALVIANOLIC ACID H	538.46	12	7	11	211.28	0.77	no(3)	no(2)	no(2)	no(1)	no(3)	0.11
	SALVIANOLIC ACID I	538.46	12	7	11	211.28	0.77	no(3)	no(2)	no(2)	no(1)	no(3)	0.11
	SALVIANOLIC ACID J	538.46	12	6	9	200.28	0.45	no(3)	no(2)	no(1)	no(1)	no(3)	0.11
	SALVIANOLIC ACID K	556.47	13	8	12	231.51	0.09	no(3)	no(2)	no(2)	no(1)	no(3)	0.11
	rosmarinic acid	360.31	8	5	7	144.52	0.9	yes(0)	yes	no(1)	no(1)	yes	0.56
	dihydrotanshinone	278.3	3	0	0	43.37	1.93	yes(0)	yes	yes	yes	yes	0.56
	magnesium lithospermate B	718.61	16	8	15	294.7	-0.28	no(3)	no(3)	no(2)	no(1)	no(4)	0.11
	protocatechuic acid	154.12	4	3	1	77.76	0.4	yes(0)	no(3)	yes	yes	no(1)	0.56
	Protocatechualdehyde	138.12	3	2	1	57.53	0.18	yes(0)	no(3)	yes	yes	no(1)	0.55
	isoferulic acid	194.18	4	2	3	66.76	1	yes(0)	yes	yes	yes	no(1)	0.56
	Lithospermic acid B	718.61	16	9	14	278.04	0.25	no(3)	no(3)	no(2)	no(1)	no(4)	0.11
	salviaflaside	522.46	13	8	10	223.67	-1.57	no(3)	no(2)	no(1)	no(1)	no(3)	0.11
	methylenetanshinquinone	278.3	3	0	0	47.28	1.93	yes(0)	yes	yes	yes	yes	0.55
	miltirone I	308.33	4	1	2	71.44	2.05	yes(0)	yes	yes	yes	yes	0.56
	Przewaquinone A	310.34	4	1	1	67.51	1.39	yes(0)	yes	yes	yes	yes	0.55
	Methyl Rosmarinate	374.34	8	4	8	133.52	1.13	yes(0)	yes	yes	no(1)	yes	0.55
	Dimethyl Lithospermate	566.51	12	5	11	189.28	0.84	no(2)	no(2)	no(2)	no(1)	no(2)	0.17
	Hydroxytanshinone IIA	310.34	4	1	0	67.51	1.39	yes(0)	yes	yes	yes	yes	0.55
	Przewaquinone C	296.32	4	1	0	67.51	1.16	yes(0)	yes	yes	yes	yes	0.55
	3-Hydroxymethylene-tanshinquinone	294.3	4	1	0	67.51	1.08	yes(0)	yes	yes	yes	yes	0.55
	Tanshinaldehyde	310.34	4	0	1	60.44	1.43	yes(0)	yes	yes	yes	yes	0.56
	Tanshinlactone	264.28	3	0	0	43.35	3.13	yes(0)	yes	yes	yes	yes	0.55
	Neo-tanshinlactone	264.28	3	0	0	43.35	3.13	yes(0)	yes	yes	yes	yes	0.55
	Sugiol	300.44	2	1	1	37.3	3.9	yes(0)	yes	yes	yes	yes	0.55
Panax notoginseng	(-)-Dicentrine	341.4	5	0	2	40.16	1.93	yes(0)	yes	yes	yes	yes	0.55
	(-)-Trifara-9,14-diene	204.35	0	0	1	0	4.63	yes(1)	yes	yes	yes	no(2)	0.55
	(-)2D,4D,6D,8D-Tetramethyl undecanoic acid	242.4	2	1	9	37.3	3.94	yes(0)	yes	yes	yes	no(1)	0.56
	1,22-Docosanediol	342.6	2	2	21	40.46	4.91	yes(1)	no(1)	no(1)	no(1)	no(2)	0.55
	1-Heptadecanol	256.47	1	1	15	20.23	4.7	yes(1)	no(1)	no(1)	yes	no(2)	0.55
	1-Tetradecanol	214.39	1	1	12	20.23	3.95	yes(0)	yes	no(1)	yes	no(2)	0.55
	1-Tridecene-3,5,7,9,11-pentyne	162.19	0	0	0	0	5.06	yes(1)	no(1)	yes	yes	no(2)	0.55
	14-Methyl hexadecanoic acid	130.18	2	1	4	37.3	1.63	yes(0)	no(2)	yes	yes	no(1)	0.56
	20(R)-Ginsenoside-Rh1	638.87	9	7	7	160.07	1.77	no(2)	no(3)	no(1)	no(1)	no(3)	0.17
	20(S)-Ginsenoside-Rh2	622.87	8	6	7	139.84	2.55	no(2)	no(3)	yes	no(1)	no(3)	0.17
	20-Hexadecanoylingenol	418.52	6	3	5	104.06	1.94	yes(0)	yes	yes	yes	yes	0.55
	3,4-Dimethylbenzoic acid	150.17	2	1	1	37.3	2.25	yes(0)	no(1)	yes	yes	no(1)	0.56
	4,4'-Diketo-3-hydroxy-beta-carotene	514.74	3	1	8	54.37	5.2	no(2)	no(4)	yes	no(1)	no(1)	0.17
	Acetophenone	120.15	1	0	1	17.07	1.78	yes(0)	no(3)	yes	yes	no(2)	0.55
	alpha-Cuparenol	218.33	1	1	1	20.23	3.46	yes(0)	yes	yes	yes	no(1)	0.55
	alpha-Guttiferin	452.54	6	3	5	107.97	2.85	yes(0)	no(2)	yes	no(1)	no(1)	0.55
	bata-Caryophyllene	204.35	0	0	0	0	4.63	yes(1)	yes	yes	yes	no(1)	0.55
	beta,beta-Dimethylacrylalkannin	370.4	6	2	6	100.9	1.43	yes(0)	yes	yes	yes	yes	0.55
	Coprine	202.21	5	4	6	112.65	-3.32	yes(0)	no(1)	yes	yes	no(1)	0.55
	Cycloeucalenol	426.72	1	1	5	20.23	6.92	yes(1)	no(3)	yes	no(1)	no(2)	0.55
	Cyperol	220.35	1	1	1	20.23	3.56	yes(0)	yes	yes	yes	no(1)	0.55
	Dauricine	624.77	8	1	10	72.86	3.46	yes(1)	no(3)	yes	yes	no(2)	0.55
	delta-Elemene	204.35	0	0	3	0	4.53	yes(1)	yes	yes	yes	no(2)	0.55
	delta-Guaiene	204.35	0	0	1	0	4.63	yes(1)	yes	yes	yes	no(1)	0.55
	Diterbutyl phthalate	278.34	4	0	6	52.6	3.43	yes(0)	yes	yes	yes	yes	0.55
	Dithiocyclopentene	104.19	0	0	0	50.6	0.83	yes(0)	no(3)	yes	yes	no(2)	0.55
	Eicosanetetraenoic acid	304.47	2	1	14	37.3	4.75	yes(1)	no(1)	no(1)	no(1)	no(1)	0.56
	Elemicin	208.25	3	0	5	27.69	1.97	yes(0)	yes	yes	yes	yes	0.55
	Encecalin	232.28	3	0	2	35.53	1.76	yes(0)	yes	yes	yes	yes	0.55
	Engeletin	434.39	10	6	3	166.14	-1.42	yes(1)	yes	no(1)	no(1)	no(2)	0.55
	epsilon-Cadinene	204.35	0	0	1	0	4.63	yes(1)	yes	yes	yes	no(1)	0.55
	Ethyl-p-digallate	350.28	9	5	6	153.75	0.79	yes(0)	yes	no(1)	no(1)	no(1)	0.55
	Gamma-Sitosterol	414.71	1	1	6	20.23	6.73	yes(1)	no(3)	yes	no(1)	no(2)	0.55
	Ginsenoside Rb2	1079.27	22	14	15	357.06	-3.78	no(3)	no(4)	no(2)	no(1)	no(5)	0.17
	Ginsenoside Rd	947.15	18	12	13	298.14	-2.11	no(3)	no(3)	no(2)	no(1)	no(4)	0.17
	Guaijaverin	434.35	11	7	3	190.28	-2.06	no(2)	yes	no(1)	no(1)	no(3)	0.17
	Heneicosanic acid	326.56	2	1	19	37.3	5.36	yes(1)	no(1)	no(1)	no(1)	no(2)	0.56
	Hentriacontane	44.1	0	0	0	0	2.28	yes(0)	no(3)	yes	yes	no(3)	0.55
	Hexadecanoic acid	256.42	2	1	14	37.3	4.19	yes(1)	yes	no(1)	yes	no(1)	0.56
	Isoaloesin	410.37	10	5	5	166.89	-2.18	yes(0)	no(1)	no(1)	no(1)	no(1)	0.55
	L-alpha-Amino-beta-oxalylaminopropionic acid	176.13	6	4	5	129.72	-4.48	yes(0)	no(2)	yes	yes	no(2)	0.56
	Methyl isobutyl ketone	100.16	1	0	2	17.07	1.39	yes(0)	no(3)	yes	yes	no(2)	0.55
	Mycosinol	214.22	3	1	0	38.69	1.37	yes(0)	yes	yes	yes	yes	0.55
	n-Nonanol	144.25	1	1	7	20.23	2.54	yes(0)	no(1)	yes	yes	no(2)	0.55
	Nonadecanoic acid	74.08	2	1	1	37.3	0.03	yes(0)	no(3)	yes	yes	no(2)	0.56
	Notoginsenoside R2	770.99	13	9	9	218.99	0.01	no(3)	no(3)	no(1)	no(1)	no(4)	0.17
	Notoginsenoside R3	963.15	19	13	13	318.37	-2.83	no(3)	no(4)	no(2)	no(1)	no(4)	0.17
	Notoginsenoside R4	1269.46	27	18	19	447.21	-6.1	no(3)	no(4)	no(2)	no(1)	no(6)	0.17
	Notoginsenoside R6	963.15	19	13	13	318.37	-2.83	no(3)	no(4)	no(2)	no(1)	no(4)	0.17
	Notopterol	354.4	5	1	6	72.81	2.4	yes(0)	yes	yes	yes	yes	0.55
	Pancratistatin	325.27	8	6	0	148.71	-1.67	yes(1)	no(1)	no(1)	no(1)	no(1)	0.55
	Pentadecanoic acid	242.4	2	1	13	37.3	3.94	yes(0)	yes	no(1)	yes	no(1)	0.56
	Quercetin-3-L-arabinon-7-D-glucoside	612.49	17	11	6	289.66	-4.41	no(3)	no(4)	no(1)	no(1)	no(4)	0.17
	Sandaracopimarinol	288.47	1	1	2	20.23	4.75	yes(1)	yes	yes	yes	no(2)	0.55
	Stigmasterol-beta-D-glucoside	574.83	6	4	8	99.38	3.85	yes(1)	no(4)	yes	yes	no(1)	0.55
	25-Methoxydammarane-3,12,20-triol (25-OCH3-PPD)	492.77	4	3	6	69.92	4.6	yes(1)	no(4)	yes	no(1)	no(1)	0.55
	Gensenoside Rb1	1109.29	23	15	16	377.29	-4.33	no(3)	no(4)	no(2)	no(1)	no(6)	0.17
	ginsenoside Rg1	801.01	14	10	10	239.22	-0.57	no(3)	no(3)	no(1)	no(1)	no(4)	0.17
	20(S)-Ginsenoside Rg2	785.01	13	9	9	218.99	0.18	no(3)	no(3)	no(1)	no(1)	no(4)	0.17
	ginsenoside Rg2	785.01	13	9	10	218.99	0.18	no(3)	no(3)	no(1)	no(1)	no(4)	0.17
	ginsenoside Rh1	638.87	9	7	7	160.07	1.77	no(2)	no(3)	no(1)	no(1)	no(3)	0.17
	ginsenoside Re	933.13	18	12	12	298.14	-2.27	no(3)	no(4)	no(2)	no(1)	no(4)	0.17
	notoginsenoside R1	933.13	18	12	12	298.14	-2.27	no(3)	no(4)	no(2)	no(1)	no(4)	0.17
	Panaxytriol	278.39	3	3	9	60.69	2.54	yes(0)	yes	yes	yes	yes	0.55
	Ginsenoside Rh4	620.86	8	6	6	139.84	2.44	no(2)	no(3)	yes	no(1)	no(3)	0.17
	Notoginsenoside Ft1	917.13	17	11	12	277.91	-1.54	no(3)	no(3)	no(2)	no(1)	no(4)	0.17
	Pseudoginsenoside-F11	801.01	14	9	7	228.22	-0.42	no(3)	no(3)	no(1)	no(1)	no(4)	0.17
	Notoginsenoside K	1141.29	25	16	17	406.75	-4.93	no(3)	no(4)	no(2)	no(1)	no(6)	0.17
	notoginsenoside Rb1	1109.29	23	15	16	377.29	-4.33	no(3)	no(4)	no(2)	no(1)	no(6)	0.17
	notoginsenoside Rd	1241.41	27	17	18	436.21	-5.98	no(3)	no(4)	no(2)	no(1)	no(6)	0.17
	ginsenoside Rb3	1079.27	22	14	15	357.06	-3.78	no(3)	no(4)	no(2)	no(1)	no(5)	0.17
	ginsenoside F2	785.01	13	9	10	218.99	0.18	no(3)	no(3)	no(1)	no(1)	no(4)	0.17
	Ginsenoside Rg3	785.01	13	9	10	218.99	0.18	no(3)	no(3)	no(1)	no(1)	no(4)	0.17
	Ginsenoside Rk1	767	12	8	10	198.76	0.82	no(3)	no(3)	no(1)	no(1)	no(5)	0.17
	flavonoid	360.31	8	3	4	118.59	-0.35	yes(0)	yes	yes	yes	yes	0.55
	Polysaccharide	504.44	16	11	7	268.68	-6.15	no(3)	no(2)	no(1)	no(1)	no(4)	0.17
	dencichine	176.13	6	4	5	129.72	-4.48	yes(0)	no(2)	yes	yes	no(2)	0.56
	sanchirhinoside B	783	13	9	9	218.99	0.07	no(3)	no(3)	no(1)	no(1)	no(4)	0.17
Borneolum	(+)-Erythro-guaiacylglycerol	214.22	5	4	4	90.15	-0.46	yes(0)	no(1)	yes	yes	yes	0.55
	Alphitolic acid	472.7	4	3	2	77.76	4.97	yes(1)	no(3)	yes	no(1)	no(1)	0.56
	Asciatic acid(Asiatic acid)	488.7	5	4	2	97.99	4.14	yes(0)	no(3)	yes	yes	no(1)	0.56
	bata-Caryophyllene	204.35	0	0	0	0	4.63	yes(1)	yes	yes	yes	no(1)	0.55
	beta-Humulene	204.35	0	0	0	0	4.53	yes(1)	yes	yes	yes	no(1)	0.55
	Borneol	154.25	1	1	0	20.23	2.45	yes(0)	no(1)	yes	yes	no(2)	0.55
	Caryophyllene epoxid	220.35	1	0	0	12.53	3.67	yes(0)	yes	yes	yes	no(1)	0.55
	D-Borneol	154.25	1	1	0	20.23	2.45	yes(0)	no(1)	yes	yes	no(2)	0.55
	Disenecionyl cis-khellactone	426.46	7	0	6	92.04	2.79	yes(0)	yes	yes	yes	yes	0.55
	Dryocrassin	820.83	16	10	14	304.72	-2.26	no(3)	no(4)	no(2)	no(2)	no(5)	0.11
	Elemicin	208.25	3	0	5	27.69	1.97	yes(0)	yes	yes	yes	yes	0.55
	Isobrucine	394.46	5	1	3	62.24	1.96	yes(0)	yes	yes	yes	yes	0.55
	Isocembrol	290.48	1	1	1	20.23	4.65	yes(1)	no(1)	yes	yes	no(2)	0.55
	L-Isoborneol	154.25	1	1	0	20.23	2.45	yes(0)	no(1)	yes	yes	no(2)	0.55
	Oleanolic acid-28-O-beta-D-glucopyranoside	618.84	8	5	4	136.68	3.25	yes(1)	no(3)	yes	no(1)	no(2)	0.55
	isoborneol	154.25	1	1	0	20.23	2.45	yes(0)	no(1)	yes	yes	no(2)	0.55
	Asiatic acid	488.7	5	4	2	97.99	4.14	yes(0)	no(3)	yes	yes	no(1)	0.56
	Erythrodiol	442.72	2	2	1	40.46	6	yes(1)	no(3)	yes	no(1)	no(1)	0.55
	β-elemene	204.35	0	0	3	0	4.53	yes(1)	yes	yes	yes	no(2)	0.55
	oleanolic acid	456.7	3	2	1	57.53	5.82	yes(1)	no(3)	yes	no(1)	no(1)	0.56
