# Supplementary material for: A bioinformatics investigation into the pharmacological mechanisms of the effect of Fufang Danshen on pain based on methodologies of network pharmacology
Source: Sci Rep. 2019 Apr 11;9:5913. doi: 10.1038/s41598-019-40694-4 (PMC6459854; doi:10.1038/s41598-019-40694-4)
Supplement: Supplementary file 2 — Table S2 [file 41598_2019_40694_MOESM2_ESM.xlsx]

## Sheet: Sheet1
Table S2. Information about targets of FFDS.
Herb name	Compound name	Symbol	Score	Uniprot	Source
Salvia miltiorrhizae	Baicalin	BECN1	0.832	Q14457	STITCH
	Baicalin	CASP3	0.829	P42574	STITCH
	Baicalin	ALOX5	0.818	P09917	STITCH
	Baicalin	TLR2	0.816	O60603	STITCH
	Baicalin	TLR4	0.816	O00206	STITCH
	Baicalin	VEGFA	0.815	P15692	STITCH
	Baicalin	CYP2E1	0.8	P05181	STITCH
	Baicalin	EGF	0.8	P01133	STITCH
	Baicalin	CDX2	0.8	Q99626	STITCH
	Baicalin	FOXP3	0.8	Q9BZS1	STITCH
	Baicalin	PDGFB	0.8	P01127	STITCH
	Baicalin	IL17A	0.8	Q16552	STITCH
	Baicalin	REN	0.8	P00797	STITCH
	Baicalin	CYP3A4	0.8	P08684	STITCH
	Baicalin	MYC	0.8	P01106	STITCH
	Baicalin	NT5E	0.8	P21589	STITCH
	Baicalin	CDX1	0.8	P47902	STITCH
	Baicalin	HIF1A	0.8	Q16665	STITCH
	Baicalin	CASP8	0.784	Q14790	STITCH
	Baicalin	NOS2	0.733	P35228	STITCH
	Baicalin	CASP10	0.712	Q92851	STITCH
	Baicalin	NOTCH1	0.7	P46531	STITCH
	Baicalin	PKM	0.7	P14618	STITCH
	caffeic acid	MIF	0.958	P14174	STITCH
	caffeic acid	TYR	0.938	P14679	STITCH
	caffeic acid	ALOX5	0.887	P09917	STITCH
	caffeic acid	COMT	0.843	P21964	STITCH
	caffeic acid	MAPK8	0.818	P45983	STITCH
	caffeic acid	MAPK1	0.8	P28482	STITCH
	caffeic acid	SLC22A6	0.786	Q4U2R8	STITCH
	caffeic acid	HAL	0.758	P42357	STITCH
	caffeic acid	SULT1A1	0.743	P50225	STITCH
	caffeic acid	SULT1C2	0.743	O00338	STITCH
	caffeic acid	SULT1A2	0.739	P50226	STITCH
	caffeic acid	SULT1A3	0.739	P0DMM9	STITCH
	caffeic acid	G6PD	0.722	P11413	STITCH
	caffeic acid	UGT1A7	0.7	Q9HAW7	STITCH
	caffeic acid	ALOX15	0.7	P16050	STITCH
	caffeic acid	UGT1A3	0.7	P35503	STITCH
	caffeic acid	UGT1A8	0.7	Q9HAW9	STITCH
	caffeic acid	MPO	0.7	P05164	STITCH
	caffeic acid	PGD	0.7	P52209	STITCH
	caffeic acid	UGT1A10	0.7	Q9HAW8	STITCH
	cryptotanshinone	STAT3	0.842	P40763	STITCH
	cryptotanshinone	BCHE	0.8	P06276	STITCH
	cryptotanshinone	EDN1	0.8	P05305	STITCH
	cryptotanshinone	NR1I2	0.7	O75469	STITCH
	Danshensu	PLAU	0.8	P00749	STITCH
	Danshensu	HMOX1	0.8	P09601	STITCH
	Dauricine	CYP3A4	0.7	P08684	STITCH
	dihydrotanshinone I	ACHE	0.8	P22303	STITCH
	ferulic acid	DECR1	0.825	Q16698	STITCH
	ferulic acid	CYCS	0.819	P99999	STITCH
	ferulic acid	ERVFRD-1	0.809	P60508	STITCH
	ferulic acid	TYR	0.784	P14679	STITCH
	ferulic acid	G6PD	0.728	P11413	STITCH
	ferulic acid	UGT1A3	0.7	P35503	STITCH
	ferulic acid	UGT1A10	0.7	Q9HAW8	STITCH
	ferulic acid	RB1	0.7	P06400	STITCH
	ferulic acid	UGT1A8	0.7	Q9HAW9	STITCH
	ferulic acid	MAPK3	0.7	P27361	STITCH
	ferulic acid	MAPK1	0.7	P28482	STITCH
	ferulic acid	DHFR	0.7	P00374	STITCH
	ferulic acid	UGT1A7	0.7	Q9HAW7	STITCH
	ferulic acid	CYP1A1	0.7	P04798	STITCH
	ferulic acid	PGD	0.7	P52209	STITCH
	ferulic acid	CYP1A2	0.7	P05177	STITCH
	Gamma-Sitosterol	ICAM1	0.8	P05362	STITCH
	Gamma-Sitosterol	CASP3	0.7	P42574	STITCH
	Gamma-Sitosterol	CASP9	0.7	P55211	STITCH
	Gamma-Sitosterol	PARP1	0.7	P09874	STITCH
	isoferulic acid	ACO1	0.984	P21399	STITCH
	isoferulic acid	SI	0.8	P14410	STITCH
	isoferulic acid	ACO2	0.729	Q99798	STITCH
	magnesium lithospermate B	IL2	0.8	P60568	STITCH
	magnesium lithospermate B	MAPK8	0.8	P45983	STITCH
	magnesium lithospermate B	IL15	0.8	P40933	STITCH
	magnesium lithospermate B	KCNMA1	0.786	Q12791	STITCH
	magnesium lithospermate B	IL4	0.786	P05112	STITCH
	miltirone	CYP2C19	0.7	P33261	STITCH
	protocatechuic acid	COMT	0.914	P21964	STITCH
	protocatechuic acid	AHCY	0.9	P23526	STITCH
	protocatechuic acid	NR5A1	0.8	Q13285	STITCH
	protocatechuic acid	MPO	0.7	P05164	STITCH
	rosmarinic acid	FOS	0.8	P01100	STITCH
	rosmarinic acid	IL2	0.8	P60568	STITCH
	rosmarinic acid	CCR3	0.8	P51677	STITCH
	rosmarinic acid	LCK	0.8	P06239	STITCH
	rosmarinic acid	IKBKB	0.8	O14920	STITCH
	rosmarinic acid	PARG	0.7	Q86W56	STITCH
	rosmarinic acid	PROCR	0.7	Q9UNN8	STITCH
	Salvianolic acid A	CCL20	0.8	P78556	STITCH
	Tanshinone I	CYP1A2	0.856	P05177	STITCH
	Tanshinone I	NOS3	0.824	P29474	STITCH
	Tanshinone I	CCND1	0.8	P24385	STITCH
	Tanshinone I	TMPRSS11D	0.786	O60235	STITCH
	Tanshinone I	CYP2C19	0.733	P33261	STITCH
	Tanshinone I	CASP3	0.728	P42574	STITCH
	Tanshinone I	NR1I2	0.7	O75469	STITCH
	tanshinone IIA	MMP2	0.822	P08253	STITCH
	tanshinone IIA	CCND1	0.8	P24385	STITCH
	tanshinone IIA	NR0B2	0.8	Q15466	STITCH
	tanshinone IIA	ATF3	0.8	P18847	STITCH
	tanshinone IIA	PTPN3	0.8	P26045	STITCH
	tanshinone IIA	HMGB1	0.786	P09429	STITCH
	tanshinone IIA	EDN1	0.786	P05305	STITCH
	tetramethylpyrazine	HIF1A	0.8	Q16665	STITCH
	tetramethylpyrazine	CXCL8	0.8	P10145	STITCH
	tetramethylpyrazine	CFTR	0.7	P13569	STITCH
	ursolic acid	TOP2A	0.739	P11388	STITCH
	ursolic acid	CYP2C19	0.722	P33261	STITCH
	ursolic acid	AKT1	0.7	P31749	STITCH
	ursolic acid	CASP3	0.7	P42574	STITCH
	ursolic acid	TOP1	0.7	P11387	STITCH
	ursolic acid	AIFM1	0.7	O95831	STITCH
	ursolic acid	CASP8	0.7	Q14790	STITCH
	ursolic acid	ACACA	0.7	Q13085	STITCH
	ursolic acid	EIF2S1	0.7	P05198	STITCH
	ursolic acid	MTOR	0.7	P42345	STITCH
	ursolic acid	CTNNB1	0.7	P35222	STITCH
	ursolic acid	EIF2AK3	0.7	Q9NZJ5	STITCH
	ursolic acid	ERN1	0.7	O75460	STITCH
	ursolic acid	BAK1	0.7	Q16611	STITCH
	ursolic acid	PARP1	0.7	P09874	STITCH
	ursolic acid	BCL2	0.7	P10415	STITCH
Panax notoginseng	Acetophenone	ALPP	0.7	P05187	STITCH
	Coprine	ALDH3A1	0.849	P30838	STITCH
	Coprine	ALDH1A1	0.786	P00352	STITCH
	Coprine	ALDH3A2	0.776	P51648	STITCH
	Cycloeucalenol	MSMO1	0.817	Q15800	STITCH
	Cycloeucalenol	FAXDC2	0.8	Q96IV6	STITCH
	Dauricine	CYP3A4	0.7	P08684	STITCH
	Gamma-Sitosterol	ICAM1	0.8	P05362	STITCH
	Gamma-Sitosterol	CASP3	0.7	P42574	STITCH
	Gamma-Sitosterol	CASP9	0.7	P55211	STITCH
	Gamma-Sitosterol	PARP1	0.7	P09874	STITCH
	Ginsenoside Rd	AKT1	0.8	P31749	STITCH
	Ginsenoside Rd	CYCS	0.8	P99999	STITCH
	Ginsenoside Rd	TRPM7	0.8	Q96QT4	STITCH
	ginsenoside Re	NOS3	0.722	P29474	STITCH
	ginsenoside Re	PRKAA1	0.7	Q13131	STITCH
	ginsenoside Re	STK11	0.7	Q15831	STITCH
	ginsenoside Re	NR3C1	0.7	P04150	STITCH
	ginsenoside Rg1	BDNF	0.819	P23560	STITCH
	ginsenoside Rg1	MMP9	0.817	P14780	STITCH
	ginsenoside Rg1	VEGFA	0.817	P15692	STITCH
	ginsenoside Rg1	CHRNA7	0.733	P36544	STITCH
	ginsenoside Rg1	CHRFAM7A	0.733	Q494W8	STITCH
	Ginsenoside Rg3	HTR3A	0.844	P46098	STITCH
	Ginsenoside Rg3	SREBF2	0.8	Q12772	STITCH
	Ginsenoside Rg3	KCNMA1	0.786	Q12791	STITCH
	Ginsenoside Rg3	SREBF1	0.712	P36956	STITCH
	ginsenoside Rh1	FOS	0.8	P01100	STITCH
	Hexadecanoic acid	CPT1A	0.996	P50416	STITCH
	Hexadecanoic acid	CPT2	0.995	P23786	STITCH
	Hexadecanoic acid	TRAPPC3	0.992	O43617	STITCH
	Hexadecanoic acid	ACACA	0.991	Q13085	STITCH
	Hexadecanoic acid	PPARA	0.99	Q07869	STITCH
	Hexadecanoic acid	GCG	0.988	P01275	STITCH
	Hexadecanoic acid	APOB	0.986	P04114	STITCH
	Hexadecanoic acid	PPT1	0.986	P50897	STITCH
	Hexadecanoic acid	FABP4	0.985	P15090	STITCH
	Hexadecanoic acid	CD36	0.984	P16671	STITCH
	Hexadecanoic acid	FABP1	0.982	P07148	STITCH
	Hexadecanoic acid	ABCA1	0.982	O95477	STITCH
	Hexadecanoic acid	CES1	0.98	P23141	STITCH
	Hexadecanoic acid	CTGF	0.979	P29279	STITCH
	Hexadecanoic acid	RHO	0.974	P08100	STITCH
	Hexadecanoic acid	PTGS2	0.962	P35354	STITCH
	Hexadecanoic acid	PAEP	0.959	P09466	STITCH
	Hexadecanoic acid	SEC14L2	0.958	O76054	STITCH
	Hexadecanoic acid	CYP2C8	0.958	P10632	STITCH
	Hexadecanoic acid	HNF4G	0.958	Q14541	STITCH
	Hexadecanoic acid	PMP2	0.958	P02689	STITCH
	Hexadecanoic acid	ALB	0.889	P02768	STITCH
	Hexadecanoic acid	FABP2	0.878	P12104	STITCH
	Hexadecanoic acid	FABP3	0.83	P05413	STITCH
	Hexadecanoic acid	PLA2G1B	0.826	P04054	STITCH
	Hexadecanoic acid	FABP5	0.825	Q01469	STITCH
	Hexadecanoic acid	ACBD7	0.824	Q8N6N7	STITCH
	Hexadecanoic acid	DBI	0.821	P07108	STITCH
	Hexadecanoic acid	TRAPPC6A	0.8	O75865	STITCH
	Hexadecanoic acid	PTGES	0.8	O14684	STITCH
	Hexadecanoic acid	TRAPPC4	0.8	Q9Y296	STITCH
	Hexadecanoic acid	PTGDS	0.8	P41222	STITCH
	Hexadecanoic acid	LTC4S	0.8	Q16873	STITCH
	Hexadecanoic acid	TRAPPC6B	0.8	Q86SZ2	STITCH
	Hexadecanoic acid	LALBA	0.8	P00709	STITCH
	Hexadecanoic acid	GBA3	0.8	Q9H227	STITCH
	Hexadecanoic acid	TRAPPC1	0.795	Q9Y5R8	STITCH
	Hexadecanoic acid	TRAPPC2	0.795	P0DI81	STITCH
	Hexadecanoic acid	B2M	0.795	P61769	STITCH
	Hexadecanoic acid	CD1D	0.795	P15813	STITCH
	Hexadecanoic acid	COMP	0.795	P49747	STITCH
	Hexadecanoic acid	TRAPPC5	0.787	Q8IUR0	STITCH
	Hexadecanoic acid	RAB1A	0.726	P62820	STITCH
	Hexadecanoic acid	RAB1B	0.726	Q9H0U4	STITCH
	Hexadecanoic acid	THBS4	0.705	P35443	STITCH
	Hexadecanoic acid	THBS3	0.705	P49746	STITCH
	Hexadecanoic acid	TRAPPC2P1	0.704	E5RFG0	STITCH
	Hexadecanoic acid	BET3L	0.701	Q5T215	STITCH
	n-Nonanol	AQP8	0.809	O94778	STITCH
	Pentadecanoic acid	RXRA	0.8	P19793	STITCH
	Pentadecanoic acid	NR1I3	0.8	Q14994	STITCH
	Polysaccharide	PYGM	0.973	P11217	STITCH
	Polysaccharide	AMY2A	0.967	P04746	STITCH
	Polysaccharide	SI	0.949	P14410	STITCH
	Polysaccharide	MGAM	0.928	O43451	STITCH
	Polysaccharide	AMY2B	0.924	P19961	STITCH
	Polysaccharide	GANC	0.914	Q8TET4	STITCH
	Polysaccharide	TF	0.887	P02787	STITCH
	Polysaccharide	MGAT5	0.877	Q09328	STITCH
	Polysaccharide	SFTPD	0.828	P35247	STITCH
	Polysaccharide	LTF	0.803	P02788	STITCH
	Polysaccharide	HSPA8	0.8	P11142	STITCH
	Polysaccharide	C1GALT1	0.777	Q9NS00	STITCH
	Polysaccharide	IL10	0.774	P22301	STITCH
	Polysaccharide	CASP3	0.762	P42574	STITCH
	Polysaccharide	PYGL	0.743	P06737	STITCH
	Polysaccharide	PYGB	0.743	P11216	STITCH
	Polysaccharide	MAPK8	0.742	P45983	STITCH
	Polysaccharide	IFNG	0.742	P01579	STITCH
	Polysaccharide	IL12B	0.739	P29460	STITCH
	Polysaccharide	PMM2	0.735	O15305	STITCH
	Polysaccharide	MAPK14	0.73	Q16539	STITCH
	Polysaccharide	MAPK3	0.728	P27361	STITCH
	Polysaccharide	MAPK1	0.722	P28482	STITCH
	Polysaccharide	GCNT7	0.711	Q6ZNI0	STITCH
	Polysaccharide	NFKBIA	0.7	P25963	STITCH
	Polysaccharide	CHUK	0.7	O15111	STITCH
	Polysaccharide	MAPK9	0.7	P45984	STITCH
	Polysaccharide	IKBKB	0.7	O14920	STITCH
	20(S)-Ginsenoside-Rh2	BCL2A1	0.8	Q16548	STITCH
	Eicosanetetraenoic acid	ALOX5	0.986	P09917	STITCH
	Eicosanetetraenoic acid	PTGS1	0.976	P23219	STITCH
	Eicosanetetraenoic acid	PTGS2	0.963	P35354	STITCH
	Eicosanetetraenoic acid	PLA2G1B	0.962	P04054	STITCH
	Eicosanetetraenoic acid	TBXA2R	0.942	P21731	STITCH
	Eicosanetetraenoic acid	ALOX12	0.921	P18054	STITCH
	Eicosanetetraenoic acid	WDTC1	0.91	Q8N5D0	STITCH
	Eicosanetetraenoic acid	PPIG	0.91	Q13427	STITCH
	Eicosanetetraenoic acid	TRPV4	0.902	Q9HBA0	STITCH
	Eicosanetetraenoic acid	PRKCA	0.902	P17252	STITCH
	Eicosanetetraenoic acid	PRKCG	0.902	P05129	STITCH
	Eicosanetetraenoic acid	REN	0.871	P00797	STITCH
	Eicosanetetraenoic acid	AKT1	0.869	P31749	STITCH
	Eicosanetetraenoic acid	TAC1	0.865	P20366	STITCH
	Eicosanetetraenoic acid	ALOX15B	0.864	O15296	STITCH
	Eicosanetetraenoic acid	PGF	0.859	P49763	STITCH
	Eicosanetetraenoic acid	KCNK18	0.857	Q7Z418	STITCH
	Eicosanetetraenoic acid	IL6	0.855	P05231	STITCH
	Eicosanetetraenoic acid	JUN	0.851	P05412	STITCH
	Eicosanetetraenoic acid	FOS	0.845	P01100	STITCH
	Eicosanetetraenoic acid	RHOA	0.844	P61586	STITCH
	Eicosanetetraenoic acid	ALOX15	0.84	P16050	STITCH
	Eicosanetetraenoic acid	OXT	0.828	P01178	STITCH
	Eicosanetetraenoic acid	KCNJ1	0.817	P48048	STITCH
	Eicosanetetraenoic acid	IFNG	0.816	P01579	STITCH
	Eicosanetetraenoic acid	PRL	0.815	P01236	STITCH
	Eicosanetetraenoic acid	HMGB1	0.804	P09429	STITCH
	Eicosanetetraenoic acid	TNF	0.802	P01375	STITCH
	Eicosanetetraenoic acid	TRPM5	0.8	Q9NZQ8	STITCH
	Eicosanetetraenoic acid	ACACA	0.8	Q13085	STITCH
	Eicosanetetraenoic acid	NAMPT	0.8	P43490	STITCH
	Eicosanetetraenoic acid	KCNJ4	0.8	P48050	STITCH
	Eicosanetetraenoic acid	ENOX1	0.8	Q8TC92	STITCH
	Eicosanetetraenoic acid	CHAT	0.8	P28329	STITCH
	Eicosanetetraenoic acid	TMPRSS11D	0.786	O60235	STITCH
	Eicosanetetraenoic acid	GNRH1	0.786	P01148	STITCH
	Eicosanetetraenoic acid	PLA2G4A	0.784	P47712	STITCH
	Eicosanetetraenoic acid	CYP2J2	0.752	P51589	STITCH
	Eicosanetetraenoic acid	PLA2G2A	0.713	P14555	STITCH
	ginsenoside Rg2	NR0B2	0.8	Q15466	STITCH
	ginsenoside Rg2	VCAM1	0.8	P19320	STITCH
	ginsenoside Rg2	BCL2	0.8	P10415	STITCH
Borneolum	Asiatic acid	PYGM	0.795	P11217	STITCH
	Asiatic acid	PYGL	0.712	P06737	STITCH
	Asiatic acid	PYGB	0.712	P11216	STITCH
	oleanolic acid	UGT2B10	0.9	P36537	STITCH
	oleanolic acid	UGT2B11	0.9	O75310	STITCH
	oleanolic acid	NFE2L2	0.858	Q16236	STITCH
	oleanolic acid	NQO1	0.847	P15559	STITCH
	oleanolic acid	PPARA	0.817	Q07869	STITCH
	oleanolic acid	NAMPT	0.8	P43490	STITCH
	oleanolic acid	PTGIR	0.8	P43119	STITCH
	oleanolic acid	CASP3	0.735	P42574	STITCH
	oleanolic acid	CASP8	0.7	Q14790	STITCH
	oleanolic acid	TOP2A	0.7	P11388	STITCH
	oleanolic acid	CYP3A4	0.7	P08684	STITCH
	oleanolic acid	TOP1	0.7	P11387	STITCH
	oleanolic acid	CYP1A2	0.7	P05177	STITCH
	oleanolic acid	HMGB1	0.7	P09429	STITCH
