# Supplementary material for: A bioinformatics investigation into the pharmacological mechanisms of the effect of Fufang Danshen on pain based on methodologies of network pharmacology
Source: Sci Rep. 2019 Apr 11;9:5913. doi: 10.1038/s41598-019-40694-4 (PMC6459854; doi:10.1038/s41598-019-40694-4)
Supplement: Supplementary file 3 — Table S3 [file 41598_2019_40694_MOESM3_ESM.xlsx]

## Sheet: Sheet1
Table S3. FFDS targets associated with at least two compounds or herbs.
Symbol	Uniprot	Num.compoundS	Num.herbS
CASP3	P42574	7	3
CYP3A4	P08684	4	3
ALOX5	P09917	3	2
CASP8	Q14790	3	2
MAPK8	P45983	3	2
MAPK1	P28482	3	2
CYP1A2	P05177	3	2
PARP1	P09874	3	2
CYP2C19	P33261	3	1
FOS	P01100	3	2
HMGB1	P09429	3	3
AKT1	P31749	3	2
ACACA	Q13085	3	2
VEGFA	P15692	2	2
REN	P00797	2	2
HIF1A	Q16665	2	1
TYR	P14679	2	1
COMT	P21964	2	1
G6PD	P11413	2	1
UGT1A7	Q9HAW7	2	1
ALOX15	P16050	2	2
UGT1A3	P35503	2	1
UGT1A8	Q9HAW9	2	1
MPO	P05164	2	1
PGD	P52209	2	1
UGT1A10	Q9HAW8	2	1
EDN1	P05305	2	1
NR1I2	O75469	2	1
CYCS	P99999	2	2
MAPK3	P27361	2	2
ICAM1	P05362	2	2
CASP9	P55211	2	2
SI	P14410	2	2
IL2	P60568	2	1
KCNMA1	Q12791	2	2
IKBKB	O14920	2	2
NOS3	P29474	2	2
CCND1	P24385	2	1
TMPRSS11D	O60235	2	2
NR0B2	Q15466	2	2
TOP2A	P11388	2	2
TOP1	P11387	2	2
BCL2	P10415	2	2
PPARA	Q07869	2	2
PTGS2	P35354	2	1
PLA2G1B	P04054	2	1
PYGM	P11217	2	2
PYGL	P06737	2	2
PYGB	P11216	2	2
IFNG	P01579	2	1
NAMPT	P43490	2	2
