# Supplementary material for: A bioinformatics investigation into the pharmacological mechanisms of the effect of Fufang Danshen on pain based on methodologies of network pharmacology
Source: Sci Rep. 2019 Apr 11;9:5913. doi: 10.1038/s41598-019-40694-4 (PMC6459854; doi:10.1038/s41598-019-40694-4)
Supplement: Supplementary file 4 — Table S4 [file 41598_2019_40694_MOESM4_ESM.xlsx]

## Sheet: Sheet1
Table S4. Pain related disease proteins.
Symbol	Uniprot
COMT	P21964
GCH1	P30793
TRPV1	Q8NER1
TAC1	P20366
TNF	P01375
PNOC	Q13519
HTR1A	P08908
DRD2	P14416
POMC	P01189
KNG1	P01042
IL1RN	P18510
PENK	P01210
EDN1	P05305
PDYN	P01213
SOD1	P00441
CRH	P06850
CSF3	P09919
AQP1	P29972
BDKRB1	P46663
OXT	P01178
HTR3B	O95264
HGF	P14210
NRG1	Q02297
HCRT	O43612
IFNA2	P01563
IL2	P60568
PRPH	P41219
CSF2	P04141
DCTN1	Q14203
TBK1	Q9UHD2
DAO	P14920
VIP	P01282
CACNA2D1	P54289
BDKRB2	P30411
HTR7	P34969
UNC13A	Q9UPW8
PLCB1	Q9NQ66
UBQLN2	Q9UHD9
FUS	P35637
ANG	P03950
DISC1	Q9NRI5
CHMP2B	Q9UQN3
SLC9A1	P19634
HNRNPA1	P09651
HOXD1	Q9GZZ0
VCP	P55072
TRH	P20396
EPHA4	P54764
HRH1	P35367
ERBB4	Q15303
AKT1	P31749
ATXN2	Q99700
ALB	P02768
TARDBP	Q13148
NEFH	P12036
FIG4	Q92562
VAPB	O95292
NPPA	P01160
PFN1	P07737
PON3	Q15166
CHEK2	O96017
PON2	Q15165
MATR3	P43243
PON1	P27169
TREM2	Q9NZC2
PPARGC1A	Q9UBK2
PROKR1	Q8TCW9
ADM	P35318
OPTN	Q96CV9
MFN2	O95140
NTSR1	P30989
SQSTM1	Q13501
COL17A1	Q9UMD9
PTGS2	P35354
GRIK1	P39086
OPRM1	P35372
OPRK1	P41145
OPRD1	P41143
SIGMAR1	Q99720
KCNQ1	P51787
SCN11A	Q9UI33
SCN10A	Q9Y5Y9
FAAH	O00519
ADORA2A	P29274
CNR1	P21554
CD2	P06729
SCN5A	Q14524
SCN4A	P35499
TRPA1	O75762
SCN9A	Q15858
TRPM8	Q7Z2W7
CACNA1B	Q00975
NTRK1	P04629
KCNQ3	O43525
PTGER4	P35408
P2RX7	Q99572
GRM1	Q13255
CNR2	P34972
EGR1	P18146
SOD2	P04179
CACNA1H	O95180
AVP	P01185
P2RX3	P56373
ADK	P55263
KCNQ2	O43526
TRHR	P34981
OPRL1	P41146
ASIC1	P78348
TRPV3	Q8NET8
POR	P16435
PDE7A	Q13946
PDE7B	Q9NP56
LDLR	P01130
SCN3A	Q9NY46
ASIC3	Q9UHC3
GRIN2A	Q12879
GRIN2B	Q13224
KCNJ10	P78508
ADORA1	P30542
SCNN1A	P37088
CHRM2	P08172
CHRM4	P08173
KCND3	Q9UK17
SCN1A	P35498
GRIN1	Q05586
GRM8	O00222
P2RX4	Q99571
CACNA1A	O00555
CACNA2D3	Q8IZS8
NTF3	P20783
CACNA1E	Q15878
CACNA2D2	Q9NY47
GRM2	Q14416
GRM3	Q14832
F2R	P25116
NPY1R	P25929
CHRNB2	P17787
CHRNA5	P30532
CHRNA7	P36544
CHRNA4	P43681
PTGER1	P34995
