# Supplementary material for: A bioinformatics investigation into the pharmacological mechanisms of the effect of Fufang Danshen on pain based on methodologies of network pharmacology
Source: Sci Rep. 2019 Apr 11;9:5913. doi: 10.1038/s41598-019-40694-4 (PMC6459854; doi:10.1038/s41598-019-40694-4)
Supplement: Supplementary file 5 — Table S5 [file 41598_2019_40694_MOESM5_ESM.xlsx]

## Sheet: Sheet1
Table S5. 56 FFDS related pain disease proteins. The first ten proteins were primary pain disease proteins of FFDS and the
remaining proteins were secondary pain disease proteins of FFDS.
Symbol	Uniprot
COMT	P21964
TAC1	P20366
TNF	P01375
EDN1	P05305
OXT	P01178
IL2	P60568
AKT1	P31749
ALB	P02768
PTGS2	P35354
CHRNA7	P36544
GCH1	P30793
HTR1A	P08908
SOD1	P00441
AQP1	P29972
GRIN1	Q05586
HTR3B	O95264
NRG1	Q02297
PRPH	P41219
DCTN1	Q14203
TBK1	Q9UHD2
PLCB1	Q9NQ66
UBQLN2	Q9UHD9
FUS	P35637
ANG	P03950
HNRNPA1	P09651
VCP	P55072
HRH1	P35367
ATXN2	Q99700
TARDBP	Q13148
VAPB	O95292
PFN1	P07737
CHEK2	O96017
PON2	Q15165
MATR3	P43243
PPARGC1A	Q9UBK2
OPTN	Q96CV9
MFN2	O95140
SQSTM1	Q13501
SIGMAR1	Q99720
ADORA2A	P29274
CD2	P06729
SCN5A	Q14524
NTRK1	P04629
EGR1	P18146
SOD2	P04179
POR	P16435
PDE7A	Q13946
LDLR	P01130
SCN3A	Q9NY46
GRIN2A	Q12879
GRIN2B	Q13224
KCNJ10	P78508
KCND3	Q9UK17
CACNA1A	O00555
NTF3	P20783
F2R	P25116
