# Supplementary material for: A bioinformatics investigation into the pharmacological mechanisms of the effect of Fufang Danshen on pain based on methodologies of network pharmacology
Source: Sci Rep. 2019 Apr 11;9:5913. doi: 10.1038/s41598-019-40694-4 (PMC6459854; doi:10.1038/s41598-019-40694-4)
Supplement: Supplementary file 6 — Table S6 [file 41598_2019_40694_MOESM6_ESM.xlsx]

## Sheet: Sheet1
Table S6. Information about therapeutic targets of drugs with indications for pain (Degrees mean the number of drugs of pain
they are associated with. Numbers in the parentheses are the number of approved drugs of pain they are associated with).
Symbol	Uniprot	Degree
OPRM1	P35372	55(9)
PTGS2	P35354	48(14)
OPRK1	P41145	36(5)
OPRD1	P41143	31(8)
TRPV1	Q8NER1	23(1)
SLC6A4	P31645	23
PTGS1	P23219	22(8)
SLC6A2	P23975	21
ADRA2A	P08913	18
ADRA1A	P35348	17
CHRM1	P11229	16
HRH1	P35367	15
CHRM2	P08172	15
DRD2	P14416	14(1)
ADRA1B	P35368	14
HTR3A	P46098	13(1)
CHRM3	P20309	13(1)
SCN10A	Q9Y5Y9	13(1)
HTR2A	P28223	13
HTR2C	P28335	12
ADRA2C	P18825	12
HTR1A	P08908	12
CNR2	P34972	11
ADRA2B	P18089	11
ADRA1D	P25100	11
CHRM4	P08173	11
CHRM5	P08912	10
TACR1	P25103	9
SCN9A	Q15858	9
GRIN3A	Q8TCU5	8(1)
CACNA1B	Q00975	8(1)
HTR1B	P28222	8
SLC6A3	Q01959	8
SCN5A	Q14524	7(3)
NR3C1	P04150	7
CHRNA7	P36544	7
CHRNA2	Q15822	7(2)
ADRB1	P08588	7
DRD3	P35462	7
CHRNA10	Q9GZZ6	6(1)
CNR1	P21554	6
GABRA1	P14867	6
SIGMAR1	Q99720	6(1)
HTR7	P34969	6
HTR6	P50406	6
CHRNA4	P43681	6
CHRNB2	P17787	6
ADRB2	P07550	6
OPRL1	P41146	6
ESR1	P03372	5(2)
GABRB3	P28472	5
GABRB2	P47870	5
HTR1D	P28221	5
TOP2A	P11388	5
HTR2B	P41595	5
DRD1	P21728	5
SCN11A	Q9UI33	4
ALOX5	P09917	4(1)
SCN4A	P35499	4(1)
GABRA2	P47869	4
GABRA3	P34903	4
CACNA2D1	P54289	4
HRH2	P25021	4
CHRNA3	P32297	4
CHRNB4	P30926	4
ADRB3	P13945	4
CYP19A1	P11511	4
TSPO	P30536	4
KCNH2	Q12809	4
DRD5	P21918	4
DRD4	P21917	4
NGFR	P08138	3
CACNA1H	O95180	3
FAAH	O00519	3(1)
ASIC1	P78348	3(1)
KCNQ2	O43526	3(1)
KCNQ3	O43525	3(1)
PLA2G2A	P14555	3(1)
AR	P10275	3(1)
NOS2	P35228	3
BCL2	P10415	3
TRPA1	O75762	3
GABRA5	P31644	3
GABRB1	P18505	3
GABRG1	Q8N1C3	3
GABRG3	Q99928	3
GABRD	O14764	3
GABRE	P78334	3
GABRP	O00591	3
GABRQ	Q9UN88	3
ADORA1	P30542	3
FDPS	P14324	3
ADORA2A	P29274	3
HRH4	Q9H3N8	3
PTGER4	P35408	3
PTGER1	P34995	3
CACNG1	Q06432	3
CACNA1C	Q13936	3
HTR4	Q13639	3
CHRNA5	P30532	3
CHRNA6	Q15825	3
CHRNA9	Q9UGM1	3
CHRNB3	Q05901	3
HTR1E	P28566	3
HRH3	Q9Y5N1	3
GLO1	Q04760	2
CACNB2	Q08289	2
CACNB1	Q02641	2
CACNA1S	Q13698	2
SCN1A	P35498	2
ATP4A	P20648	2
MTRR	Q9UBK8	2
MTR	Q99707	2
SV2A	Q7L0J3	2
OXTR	P30559	2
GLRA1	P23415	2
GRIA1	P42261	2
CACNA1D	Q01668	2
HMGCR	P04035	2
GRIK1	P39086	2
BCHE	P06276	2(1)
SSTR1	P30872	2
SSTR4	P31391	2
MAPK12	P53778	2
NTSR1	NTSR1	2
P2RX7	Q99572	2
MLNR	O43193	2
ASIC3	Q9UHC3	2
TRHR	P34981	2
ADK	P55263	2
IKBKB	O14920	2(1)
PGR	P06401	2(2)
ANXA1	P04083	2
PPARG	P37231	2
CFTR	P13569	2
TRPM8	Q7Z2W7	2
TRPV3	Q8NET8	2
GABRA4	P48169	2
GABRA6	Q16445	2
GABRG2	P18507	2
GABRR1	P24046	2
GABRR2	P28476	2
GABRR3	A8MPY1	2
LTF	P02788	2
RYR1	P21817	2
TUBB1	Q9H4B7	2
MAP2	P11137	2
MAP4	P27816	2
MAPT	P10636	2
NR1I2	O75469	2
CALM1	P62158	2
NTRK1	P04629	2
KCNA1	Q09470	2
PADI4	Q9UM07	2
PAH	P00439	2
TNF	P01375	2
RRM1	P23921	2
PTGER3	P43115	2
SLC12A2	P55011	2
SLC12A1	Q13621	2
SLC12A5	Q9H2X9	2
SLC12A4	Q9UP95	2
PTGDR2	Q9Y5Y4	2
GRIN1	Q05586	2
GRIN2B	Q13224	2
GRIN2A	Q12879	2
SCN2A	Q99250	2
MET	P08581	2
KDR	P35968	2
RET	O43519	2
KIT	P10721	2
CD2	P06729	1(1)
KCNQ1	P51787	1
MAOA	P21397	1
MAOB	P27338	1
PTGDR	Q13258	1
KCNA5	P22460	1
PTPRC	P08575	1
TACR2	P21452	1
ROCK1	Q13464	1
PTAFR	P25105	1
SSTR2	P30874	1
SSTR3	P32745	1
SSTR5	P35346	1
COMT	P21964	1
PDE7A	Q13946	1
PDE7B	Q9NP56	1
ACHE	P22303	1
INSR	P06213	1
CHRNA1	P02708	1
CHRNB1	P11230	1
CHRNE	Q04844	1
CHRND	Q07001	1
CHRNG	P07510	1
GRM1	Q13255	1
GSS	P48637	1
GSTM1	P09488	1
GSTK1	Q9Y2Q3	1
GSTA3	Q16772	1
GSTM3	P21266	1
GSTA4	O15217	1
GSTM4	Q03013	1
GSTA5	Q7RTV2	1
GSTP1	P09211	1
GSTO1	P78417	1
GPX1	P07203	1
GPX2	P18283	1
GSTT1	P30711	1
GSTZ1	O43708	1
GPX5	O75715	1
GPX3	P22352	1
LTC4S	Q16873	1
MGST3	O14880	1
HPGDS	O60760	1
TXNDC12	O95881	1
GSTA2	P09210	1
GSTA1	P08263	1
MGST1	P10620	1
ESD	P10768	1
GGT1	P19440	1
GSTM2	P28161	1
GLRX	P35754	1
GPX4	P36969	1
GSTM5	P46439	1
GPX6	P59796	1
HAGH	Q16775	1
GPX8	Q8TED1	1
GPX7	Q96SL4	1
MGST2	Q99735	1
GSTO2	Q9H4Y5	1
GLRX2	Q9NS18	1
PTGR2	Q8N8N7	1
PPARA	Q07869	1
HPRT1	P00492	1
GABBR1	Q9UBS5	1
GABBR2	O75899	1
P2RX3	P56373	1
BDKRB2	P30411	1
IL6R	P08887	1
IL6ST	P40189	1
BDKRB1	P46663	1
IGF1R	P08069	1
ESRRA	P11474	1
SOD2	P04179	1
MME	P08473	1
CTSK	P43235	1
CTSS	P25774	1
AKR1C1	Q04828	1(1)
PRKAA1	Q13131	1(1)
EDNRA	P25101	1(1)
SCN3A	Q9NY46	1
TP53	P04637	1(1)
HSPA5	P11021	1(1)
RPS6KA3	P51812	1(1)
NFKBIA	P25963	1(1)
NFKB2	Q00653	1(1)
KCNMA1	Q12791	1(1)
CCKAR	P32238	1
CDK1	P06493	1
AVP	P01185	1
CXCR1	P25024	1(1)
MAPK14	Q16539	1
PDPK1	O15530	1
NR0B1	P51843	1
CALCR	P30988	1
THBD	P07204	1
PLAT	P00750	1
FABP2	P12104	1
CREB1	P16220	1
TLR4	O00206	1
PLA2G2E	Q9NZK7	1
RYR2	Q92736	1
PPAT	Q06203	1
DHFR	P00374	1
AHR	P35869	1
NPR1	P16066	1
TUBB	P07437	1
TUBA4A	P68366	1
TEK	Q02763	1
MT-ND5	P03915	1
CYP2D6	P10635	1
CYP3A4	P08684	1
VDR	P11473	1
CD44	P16070	1
ICAM1	P05362	1
HMMR	O75330	1
NCAN	O14594	1
VCAN	P13611	1
C1QBP	Q07021	1
HAPLN1	P10915	1
HAPLN4	Q86UW8	1
HAPLN3	Q96S86	1
HABP2	Q14520	1
LAYN	Q6UX15	1
STAB2	Q8WWQ8	1
IMPG2	Q9BZV3	1
TNFAIP6	P98066	1
HABP4	Q5JVS0	1
METAP2	P50579	1
BHMT	Q93088	1
BHMT2	Q9H2M3	1
CHAT	P28329	1
GUCY1A2	P33402	1
PRDX5	P30044	1
DBH	P09172	1
GLRA2	P23416	1
GRIA2	P42262	1
GRIA4	P48058	1
GRIA3	P42263	1
KCNJ3	P48549	1
DNMT1	P26358	1
CACNA2D2	Q9NY47	1
MTNR1A	P48039	1
MTNR1B	P49286	1
RORB	Q92753	1
MPO	P05164	1
EPX	P11678	1
CALR	P27797	1
ASMT	P46597	1
NQO2	P16083	1
HSD11B1	P28845	1
GGPS1	O95749	1
ADORA2B	P29275	1
ADORA3	P0DMS8	1
NTRK2	Q16620	1
KCND2	Q9NZV8	1
KCND3	Q9UK17	1
PDE4B	Q07343	1
PRKDC	P78527	1
PIK3CD	O00329	1
PIK3CA	P42336	1
PIK3CB	P42338	1
ATM	Q13315	1
PGRMC1	O00264	1
CYBB	P04839	1
B2M	P61769	1
TYMS	P04818	1
CMPK1	P30085	1
EGFR	P00533	1
FLT3	P36888	1
PDGFD	Q9GZP0	1
PTGER2	P43116	1
GNRHR	P30968	1
SLC12A6	Q9UHW9	1
SLC12A7	Q9Y666	1
CACNA1A	O00555	1
ELN	P15502	1
GRM5	P41594	1
LYZ	P61626	1
KCNJ6	P48051	1
VCAM1	P19320	1
SLC29A1	Q99808	1
KCNJ5	P48544	1
SLC29A2	Q14542	1
HTR3D	Q70Z44	1
HTR3E	A5X5Y0	1
HTR3B	O95264	1
HTR3C	Q8WXA8	1
CACNG2	Q9Y698	1
KCNJ9	Q92806	1
MUT	P22033	1
MMAA	Q8IVH4	1
TCN1	P20061	1
AMN	Q9BXJ7	1
CUBN	O60494	1
MMAB	Q96EY8	1
MMACHC	Q9Y4U1	1
GCH1	P30793	1
RNASE1	P07998	1
PRSS2	P07478	1
GM2A	P17900	1
CHIT1	Q13231	1
AHCY	P23526	1
DDX39B	Q13838	1
RNGTT	O60942	1
GDF5	P43026	1
ADI1	Q9BV57	1
DCXR	Q7Z4W1	1
ACP5	P13686	1
PRDX6	P30041	1
SLC7A3	Q8WY07	1
AZIN2	Q96A70	1
ASL	P04424	1
SLC7A1	P30825	1
ARG2	P78540	1
ASS1	P00966	1
SLC7A4	O43246	1
NOS3	P29474	1
ACTA1	P68133	1
ATOX1	O00244	1
RTCB	Q9Y3I0	1
AKR1B1	P15121	1
MAPK3	P27361	1
PPARD	Q03181	1
ATP1A1	P05023	1
GRIN2C	Q14957	1
GRIN2D	O15399	1
APRT	P07741	1
MTAP	Q13126	1
ACACB	O00763	1
ACP1	P24666	1
PECR	Q9BY49	1
SRPK2	P78362	1
SLC22A6	Q4U2R8	1
SLC22A8	Q8TCC7	1
SLC22A11	Q9NSA0	1
SLC22A7	Q9Y694	1
SLC15A1	P46059	1
ALB	P02768	1
SLC15A2	Q16348	1
SLC25A4	P12235	1
SLC25A5	P05141	1
SLC25A6	P12236	1
POLA1	P09884	1
POLB	P06746	1
ABL1	P00519	1
SRC	P12931	1
EPHA2	P29317	1
LCK	P06239	1
YES1	P07947	1
PDGFRB	P09619	1
STAT5B	P51692	1
ABL2	P42684	1
FYN	P06241	1
SMPD1	P17405	1
TOP2B	Q02880	1
GSR	P00390	1
GLT6D1	Q7Z4J2	1
GLTP	Q9NZD2	1
IL1B	P01584	1
VEGFA	P15692	1
MMP9	P14780	1
CASP1	P29466	1
CYCS	P99999	1
CASP3	P42574	1
PDE1A	P54750	1
PDE1B	Q01064	1
SLC18A2	Q05940	1
SLC18A1	P54219	1
HTR5A	P47898	1
CES1	P23141	1
NEU1	Q99519	1
NEU2	Q9Y3R4	1
OXT	P01178	1
KCNH6	Q9H252	1
KCNH7	Q9NS40	1
ATP2C1	P98194	1
ATP5D	P30049	1
MT-ND1	P03886	1
ITGB2	P05107	1
PRNP	P04156	1
CA2	P00918	1
CA4	P22748	1
ABAT	P80404	1
HDAC9	Q9UKV0	1
ACADSB	P45954	1
OGDH	Q02218	1
ALDH5A1	P51649	1
HDAC2	Q92769	1
AVPR1A	P37288	1
AVPR1B	P47901	1
AVPR2	P30518	1
