# Supplementary material for: A bioinformatics investigation into the pharmacological mechanisms of the effect of Fufang Danshen on pain based on methodologies of network pharmacology
Source: Sci Rep. 2019 Apr 11;9:5913. doi: 10.1038/s41598-019-40694-4 (PMC6459854; doi:10.1038/s41598-019-40694-4)
Supplement: Supplementary file 7 — Table S7 [file 41598_2019_40694_MOESM7_ESM.xlsx]

## Sheet: Sheet1
Table S7. Information for significant targets of FFDS.
Symbol	Uniprot	Degree	Type
JUN	P05412	1474
MYC	P01106	892
VCAM1	P19320	656	therapeutic target
HSPA8	P11142	428
CTNNB1	P35222	368
AKT1	P31749	314	pain disease protein
PKM	P14618	300
PARP1	P09874	269
STAT3	P40763	249
RB1	P06400	248
MAPK1	P28482	235
CFTR	P13569	229	therapeutic target
FOS	P01100	200
NR3C1	P04150	195	therapeutic target
MAPK14	Q16539	195	therapeutic target
NOTCH1	P46531	194
MAPK3	P27361	191	therapeutic target
ALB	P02768	191	pain disease protein/therapeutic target
MAPK8	P45983	178
IKBKB	O14920	168	therapeutic target
HIF1A	Q16665	159
NFKBIA	P25963	159	therapeutic target
MTOR	P42345	154
CASP8	Q14790	153
TOP1	P11387	152
NOS2	P35228	151	therapeutic target
CHUK	O15111	151
PRKCA	P17252	145
ICAM1	P05362	143	therapeutic target
RHOA	P61586	143
RAB1A	P62820	125
MAPK9	P45984	121
TNF	P01375	120	pain disease protein/therapeutic target
STK11	Q15831	119
BECN1	Q14457	117
RXRA	P19793	114
AIFM1	O95831	109
LCK	P06239	105	therapeutic target
BCL2	P10415	105	therapeutic target
CCND1	P24385	102
PRKAA1	Q13131	102	therapeutic target
CASP3	P42574	100	therapeutic target
TOP2A	P11388	91	therapeutic target
FOXP3	Q9BZS1	84
AHCY	P23526	79	therapeutic target
HMGB1	P09429	77
ACACA	Q13085	77
RAB1B	Q9H0U4	71
NFE2L2	Q16236	68
MIF	P14174	67
ALDH3A2	P51648	67
SREBF2	Q12772	66
THBS3	P49746	63
CYP1A1	P04798	62
NR5A1	Q13285	60
EIF2S1	P05198	60
CYCS	P99999	59	therapeutic target
ATF3	P18847	59
NR0B2	Q15466	58
SREBF1	P36956	58
TF	P02787	57
G6PD	P11413	52
NOS3	P29474	50	therapeutic target
ALPP	P05187	50
FABP5	Q01469	49
TRAPPC2	P0DI81	49
PGD	P52209	47
PTPN3	P26045	47
NT5E	P21589	46
PYGL	P06737	46
B2M	P61769	45	therapeutic target
CASP10	Q92851	44
PPARA	Q07869	44	therapeutic target
APOB	P04114	44
TRAPPC6A	O75865	44
SULT1A1	P50225	43
CPT1A	P50416	39
CASP9	P55211	38
PYGB	P11216	38
TBXA2R	P21731	38
PPIG	Q13427	38
NR1I2	O75469	37	therapeutic target
PPT1	P50897	37
PRKCG	P05129	35
COMT	P21964	34	pain disease protein/therapeutic target
BAK1	Q16611	34
TRAPPC3	O43617	34
PYGM	P11217	34
VEGFA	P15692	33	therapeutic target
ABCA1	O95477	33
NR1I3	Q14994	33
TLR4	O00206	32	therapeutic target
MMP2	P08253	32
ALOX5	P09917	30	therapeutic target
PTGS2	P35354	30	pain disease protein/therapeutic target
PLA2G4A	P47712	29
DECR1	Q16698	28
LTF	P02788	27	therapeutic target
NAMPT	P43490	26
PLA2G2A	P14555	26	therapeutic target
TLR2	O60603	25
ACO2	Q99798	25
ERN1	O75460	24
ACO1	P21399	23
HMOX1	P09601	22
TRAPPC4	Q9Y296	22
PROCR	Q9UNN8	21
EIF2AK3	Q9NZJ5	21
PAEP	P09466	21
